# Supplementary material for: Gene Expression Profile Reveals a Prognostic Signature of Non–MSI-H/pMMR Colorectal Cancer
Source: Front Cell Dev Biol. 2022 Feb 17;10:790214. doi: 10.3389/fcell.2022.790214 (PMC8891566; doi:10.3389/fcell.2022.790214)
Supplement: Supplementary file 1 [file Table2.XLSX]

## Sheet: Table S1
Table S1. Details of baseline information in GSE39582, TCGA-CRC, GSE39084, and qRT-PCR data from 144 samples, respectively.
Characteristics	GSE39582	TCGA-CRC	GSE39084	qRT-PCR assay
Age
<=65	187 (41.2)	155 (49.7)	26 (48.1)	61 (41.8)
>65	266 (58.6)	157 (50.3)	28 (51.9)	85 (58.2)
Unavailable	1 ( 0.2)	——	——	——
Gender
Male	259 (57.0)	171 (54.8)	27 (50.0)	83 (56.8)
Female	195 (43.0)	141 (45.2)	27 (50.0)	63 (43.2)
T stage
T1+T2	50 (11.0)	56 (17.9)	8 (14.8)	23 (15.8)
T3+T4	381 (83.9)	254 (81.4)	45 (83.3)	123 (84.2)
Unavailable	23 ( 5.1)	2 (0.6)	1 (1.9)
N stage
N0+N1	217 (47.8)	156 (50.0)	25 (46.3)	107 (73.3)
N2	205 (45.2)	153 (49.0)	29 (53.7)	39 (26.7)
Unavailable	32 ( 7.0)	3 (1.0)	——	——
M stage
M0	379 (83.5)	212 (67.9)	33 (61.1)	127 (87.0)
M1	55 (12.1)	48 (15.4)	21 (38.9)	19 (13.0)
Unavailable	20 ( 4.4)	52 (16.7)	——
AJCC stage
I+II	215 (47.4)	143 (45.8)	21 (38.9)	69 (47.3)
III+IV	236 (52.0)	151 (48.4)	32 (59.3)	77 (52.7)
Unavailable	3 ( 0.7)	18 (5.8)	1 (1.9)
BRAF
Mut	8 ( 1.8)	——	5 (9.3)	——
WT	446 (98.2)	——	49 (90.7)	——
KRAS
Mut	95 (20.9)	——	23 (42.6)	——
WT	359 (79.1)	——	31 (57.4)	——
PIK3CA
Mut	——	——	7 (13.0)	——
WT	——	——	47 (87.0)	——
TP53
Mut	65 (14.3)	——	27 (50.0)	——
WT	389 (85.7)	——	27 (50.0)	——
Adjuvant therapy
No	229 (50.4)	——	——	64 (43.8)
Yes	210 (46.3)	——	——	82 (56.2)
Unavailable	15 ( 3.3)	——	——
Survival status
Alive	298 (65.6)	238 (77.2)	29 (53.7)	77 (52.7)
Dead	156 (34.4)	74 (23.7)	25 (46.3)	69 (47.3)
Relapse status
No	291 (64.1)	93 (29.8)	29 (53.7)	68 (46.6)
Yes	158 (34.8)	20 (6.4)	24 (44.4)	78 (53.4)
Unavailable	5 ( 1.1)	199 (63.8)	1 (1.9)	——
