# Supplementary material for: Gene Expression Profile Reveals a Prognostic Signature of Non–MSI-H/pMMR Colorectal Cancer
Source: Front Cell Dev Biol. 2022 Feb 17;10:790214. doi: 10.3389/fcell.2022.790214 (PMC8891566; doi:10.3389/fcell.2022.790214)
Supplement: Supplementary file 4 [file Table4.XLSX]

## Sheet: Sheet1
Table S3. Univariate Cox regression identified 11 genes that stably associated with overall survival in three cohorts.
ENSEMBL ID	TCGA-CRC			GSE39084			GSE39852
	HR	HR.95%CI	P value	HR	HR.95%CI	P value	HR	HR.95%CI	P value
ENSG00000271133	0.761557	0.600-0.966	0.0248651	0.604293	0.390-0.938	0.0245794	0.825612	0.704-0.968	0.0184398
ENSG00000010256	0.766418	0.604-0.973	0.0287042	0.653414	0.449-0.950	0.0259529	0.785977	0.673-0.918	0.00242454
ENSG00000133216	0.693857	0.544-0.884	0.00314787	0.698692	0.489-0.999	0.0491097	0.76773	0.662-0.890	0.000457012
ENSG00000172238	0.67744	0.534-0.859	0.00129166	0.612856	0.388-0.969	0.0362112	0.763795	0.644-0.906	0.00197623
ENSG00000131373	0.765484	0.616-0.951	0.0159291	0.526934	0.323-0.859	0.0101778	0.833655	0.706-0.985	0.0322867
ENSG00000163515	0.71755	0.560-0.919	0.00868536	0.580593	0.359-0.939	0.0266201	0.820142	0.694-0.969	0.0198587
ENSG00000131475	0.783688	0.634-0.969	0.0240873	0.553649	0.350-0.875	0.0113812	0.843239	0.719-0.989	0.0355293
ENSG00000259820	1.3462	1.064-1.704	0.013364	1.59555	1.084-2.349	0.0178582	1.21404	1.050-1.403	0.0087503
ENSG00000237886	1.33	1.050-1.685	0.0182261	1.53172	1.017-2.308	0.041475	1.23913	1.068-1.438	0.00467843
ENSG00000013441	1.39791	1.083-1.805	0.0101341	1.61709	1.089-2.402	0.0172799	1.2455	1.056-1.470	0.00928863
ENSG00000178965	1.38347	1.176-1.627	8.77333e-05	1.53699	1.140-2.072	0.0048236	1.28655	1.069-1.548	0.00754584
